# Supplementary material for: Predictive Metagenomic Profiling, Urine Metabolomics, and Human Marker Gene Expression as an Integrated Approach to Study Alopecia Areata
Source: Front Cell Infect Microbiol. 2020 Apr 29;10:146. doi: 10.3389/fcimb.2020.00146 (PMC7201066; doi:10.3389/fcimb.2020.00146)
Supplement: Supplementary file 1 [file Table_1.xlsx]

## Sheet: Foglio1
Table S1: Shannon index and PiCRUST Nearest sequence taxon index (NSTI) for all analyzed samples. AA and H stand for Alopecia areata and healthy samples, respectively.
Sample	Shannon	NSTI
AA_deep epidermis	6.63321678557	0.10930014052607015
AA_deep epidermis	5.76778201061	0.11439449752091391
AA_deep epidermis	4.94367723813	0.09402682299858194
AA_deep epidermis	6.35734609865	0.10658359197657159
AA_dermis	5.32366602563	0.04335850624207225
AA_dermis	5.20130914677	0.12632055200116793
AA_dermis	5.81670107485	0.07823472379873446
AA_dermis	5.62999868144	0.08808608012137834
AA_hypodermis	5.43865972743	0.07309495933164825
AA_hypodermis	6.145730583	0.09638496500865712
AA_hypodermis	6.23899506559	0.09153873326684367
AA_hypodermis	5.52614322067	0.11568994446629247
AA_swab	1.67908451866	0.046422847994540724
AA_swab	2.41457043468	0.06329501577694142
AA_swab	4.44909976126	0.04964864774803867
AA_swab	4.14324683628	0.047355482315935254
AA_swab	4.21659150185	0.05360496087718476
AA_swab	1.64144016788	0.04324758132559282
AA_swab	2.27087447563	0.04811821181689011
AA_swab	3.82896942468	0.05271966732429094
AA_swab	5.5642104055	0.051046437332374635
AA_swab	3.35599711861	0.05419140878957373
AA_swab	2.02748457401	0.02554719383199536
AA_swab	2.19465308742	0.0381394718432353
AA_swab	3.95502911659	0.12573767370811206
AA_swab	2.25427461295	0.046101373192636075
H_dermis	2.93217538314	0.04745874891774889
H_dermis	4.39868081582	0.07831440579354368
H_deep epidermis	2.78820562162	0.0718143960769483
H_deep epidermis	2.74370695222	0.06568858129608073
H_hypodermis	4.50238591398	0.1057949822320933
H_hypodermis	3.09672546378	0.09166577647551274
H_swab	4.87028422864	0.08236434250991913
H_swab	4.70341771548	0.04860104093833875
H_swab	6.84548416752	0.08958314407332912
H_swab	2.33065180668	0.03773212789399507
H_swab	1.66289208635	0.04613302833735741
H_swab	2.06022645926	0.04637058844813857
H_swab	5.02439266613	0.06939070095444046
H_swab	3.4212432257	0.055890559781559136
H_swab	5.13737528434	0.12765054386922936
H_swab	3.52727521976	0.04199671913774187
H_swab	3.01946752787	0.044118537597099966
H_swab	1.95506883983	0.036738740495598304
H_swab	2.04681372433	0.04815886543716283
H_swab	2.78316264118	0.038114465334965236
H_swab	3.73324019426	0.05575907131116867
